# Supplementary material for: Ozone and childhood respiratory disease in three US cities: evaluation of effect measure modification by neighborhood socioeconomic status using a Bayesian hierarchical approach
Source: Environ Health. 2017 Apr 5;16:36. doi: 10.1186/s12940-017-0244-2 (PMC5382444; doi:10.1186/s12940-017-0244-2)
Supplement: Additional file 2: — Offers example R code that requires the use of the simulated data in Additional file 3 (log odds ratios, standard errors, and area-level indicators of poverty) to demonstrate how to fit combined Bayesian hierarchical meta-regressions similar to the ones specified in Stage 2 models in O'Lenick et al., 2017.The R code also demonstrates how to make graphs similar to the ones presented in Figure 3 of O'lenick et al., 2017. (XLSX 49.5 kb) [file 12940_2017_244_MOESM2_ESM.xlsx]

## Sheet: Example Dataset
ZCTA	city	logOR	SE	pov_percent	nohsgradpercent	NDI	outcome_sum
30002	ATL	0.0284147	0.0161725	18.6245	7.48128	0.424938	164
30004	ATL	0.00924523	0.00761726	4.73539	4.55988	-1.57264	773
30005	ATL	0.00929389	0.0107971	2.67652	2.60683	-1.90937	382
30008	ATL	0.00424901	0.00650515	16.0796	20.19	0.610129	1053
30011	ATL	0.0104892	0.0106298	8.27768	14.4439	-0.370644	489
30012	ATL	0.00723849	0.00638304	18.825	26.4421	1.00723	999
30013	ATL	0.00857114	0.00728057	9.45984	11.3425	-0.185845	733
30014	ATL	-0.00497065	0.0072617	15.5223	23.9125	0.656391	802
30016	ATL	0.000474991	0.00606566	12.1385	16.9906	0.273044	1198
30017	ATL	0.00378627	0.00961873	3.49428	5.67712	-1.31754	457
30019	ATL	0.00910107	0.00741133	6.47858	9.10962	-1.08038	883
30021	ATL	0.00701111	0.00814818	30.2932	23.539	1.96424	709
30022	ATL	-0.00541	0.00855471	3.51807	3.2129	-1.59824	647
30024	ATL	0.0089576	0.00663293	4.02695	4.22511	-1.65303	995
30025	ATL	0.0263897	0.0151413	12.5137	20.0433	0.0413068	266
30028	ATL	0.0523284	0.0229083	6.77549	11.5814	-0.888844	133
30030	ATL	0.000565848	0.00881878	13.3387	8.79964	-0.187696	566
30032	ATL	-0.00236127	0.00367766	22.8556	21.2118	1.65982	2969
30033	ATL	0.0173838	0.0120125	11.9547	6.32686	-0.478525	313
30034	ATL	0.00213736	0.00456198	14.9349	10.2283	0.585247	1940
30035	ATL	-0.00266978	0.00659734	16.6554	14.5273	0.820795	958
30038	ATL	-0.00211846	0.00577814	12.8993	7.56647	0.219071	1254
30039	ATL	0.00544147	0.00584955	7.03218	7.84014	-0.744598	1242
30040	ATL	0.00970867	0.00661817	7.98746	13.987	-0.79071	1138
30041	ATL	0.00957225	0.00774864	5.59353	9.84395	-1.21158	850
30043	ATL	0.00234391	0.0048732	6.62333	9.56836	-0.939475	1948
30044	ATL	0.000713274	0.00427336	10.699	14.3253	-0.315366	2236
30045	ATL	0.00315777	0.00443544	5.91387	10.0134	-0.964839	2339
30047	ATL	0.00504497	0.0057085	9.40585	12.1551	-0.613443	1181
30052	ATL	0.00357466	0.00533882	8.04552	12.7128	-0.547459	1568
30054	ATL	0.0135242	0.0146046	8.6671	16.1755	-0.451965	217
30058	ATL	0.00585559	0.00414885	14.3175	10.143	0.478346	2429
30060	ATL	0.00983543	0.0055273	21.0207	29.6686	1.27885	1475
30062	ATL	0.00581513	0.00724501	5.66844	5.4386	-1.13626	834
30064	ATL	0.00532058	0.00753569	8.6371	8.17634	-0.85887	746
30066	ATL	-0.0114763	0.00811201	5.06565	6.13085	-1.23872	686
30067	ATL	0.00749379	0.00654907	14.6684	9.24964	-0.135758	1046
30068	ATL	0.00878264	0.0110618	4.22246	2.81852	-1.49738	375
30071	ATL	0.00472777	0.0097319	21.9538	30.5817	0.887036	471
30075	ATL	0.0176264	0.00911979	4.35459	4.94792	-1.55874	556
30076	ATL	0.0060879	0.00874157	9.30558	10.0428	-0.813518	602
30078	ATL	0.00997997	0.00628189	7.75219	7.71183	-0.783589	1015
30079	ATL	0.0151702	0.0129926	39.8747	18.339	2.47627	270
30080	ATL	-0.00755463	0.0072507	11.9222	9.99648	-0.3695	877
30082	ATL	0.00219932	0.00915754	16.0651	12.6415	-0.191366	538
30083	ATL	0.00650277	0.00437993	16.1802	12.3161	0.656252	2140
30084	ATL	0.00877456	0.00816042	11.003	13.1878	-0.262793	640
30087	ATL	0.00329939	0.00625809	8.38106	5.93003	-0.704473	1019
30088	ATL	0.00221467	0.00598202	11.2378	9.02996	0.127619	1154
30092	ATL	0.0134049	0.00830139	11.3997	7.19083	-0.502215	658
30093	ATL	0.00438208	0.00618087	22.5799	30.8403	1.23901	1175
30094	ATL	-0.00192521	0.00748201	6.25621	10.0836	-0.61301	671
30096	ATL	-0.00876368	0.00581777	12.7397	10.299	-0.21631	1320
30097	ATL	0.0118958	0.00985776	6.63903	3.62244	-1.5253	522
30101	ATL	0.00367178	0.00703622	6.53125	10.6624	-0.948332	880
30102	ATL	0.00576053	0.00702664	9.56912	13.3688	-0.53243	917
30103	ATL	0.0514612	0.0214816	14.7686	25.1895	0.493922	141
30106	ATL	-0.00740645	0.00810417	11.8467	15.5439	0.180582	634
30107	ATL	-0.0174917	0.0130224	5.94669	19.2926	-0.536479	307
30108	ATL	-0.0090737	0.0157967	16.8911	27.2154	0.789771	245
30110	ATL	0.00590235	0.0221735	17.7199	29.5723	1.01606	109
30114	ATL	0.00103029	0.00698846	11.5701	19.2939	-0.177979	1033
30115	ATL	-0.0113242	0.0091985	6.09865	12.8757	-0.867038	589
30116	ATL	0.0136258	0.00918331	15.5446	22.4822	0.406368	613
30117	ATL	0.00488562	0.00733553	23.6763	22.9122	1.02297	964
30120	ATL	0.00922469	0.00549241	13.9236	22.755	0.212251	1590
30121	ATL	0.000522434	0.00946836	13.2394	22.2078	0.315395	587
30122	ATL	0.00592607	0.00765412	11.1754	15.7486	0.186874	759
30126	ATL	0.00465771	0.00713038	11.4734	13.9694	-0.17222	874
30127	ATL	-0.000438833	0.00516347	6.75466	10.1665	-0.729038	1490
30132	ATL	0.00519163	0.00674833	9.55603	17.3872	-0.0729624	1007
30134	ATL	0.00240661	0.00466465	12.2499	16.5595	0.217824	1786
30135	ATL	0.00182645	0.00478762	9.14432	12.5799	-0.430321	1779
30137	ATL	0.037385	0.0299062	14.8929	26.5119	0.182526	73
30141	ATL	-0.000531363	0.00827823	7.97153	14.6329	-0.357668	645
30143	ATL	0.00992793	0.0159653	10.5089	20.6823	-0.176201	268
30144	ATL	0.00574116	0.00825207	9.18836	7.33179	-0.734962	648
30145	ATL	0.000862091	0.015795	9.39986	17.8641	-0.358605	190
30152	ATL	0.00864501	0.009167	6.92012	5.62093	-1.03561	551
30153	ATL	-0.0215862	0.0121455	14.9572	22.3687	0.541609	314
30157	ATL	0.010711	0.00643455	7.73957	14.9403	-0.328446	1182
30168	ATL	0.0122314	0.00682818	19.176	20.3786	0.998177	1018
30170	ATL	0.00453381	0.0284436	17.0152	21.821	0.578881	103
30171	ATL	0.0261548	0.026655	10.8564	16.3558	-0.548824	84
30175	ATL	-0.0197495	0.0471095	12.3419	26.8065	0.370406	53
30178	ATL	-0.0139375	0.0228699	3.70654	23.4535	-0.455723	93
30179	ATL	0.0102471	0.0117607	10.3008	23.9796	0.129439	369
30180	ATL	0.00440202	0.00779176	10.9619	19.2226	-0.0601785	774
30183	ATL	-0.00184597	0.0236619	5.39426	18.9351	-0.676649	127
30184	ATL	-0.00269043	0.0180225	12.9142	22.1972	-0.00369437	183
30185	ATL	0.0189162	0.0218378	8.46357	29.8748	0.262284	131
30187	ATL	0.0214478	0.0131722	8.40766	14.3242	-0.842772	235
30188	ATL	0.0144241	0.00756929	5.71231	8.32069	-1.00563	743
30189	ATL	-0.00851157	0.0103942	4.03139	7.01908	-1.30127	459
30213	ATL	0.0103607	0.00925293	12.1059	15.1262	0.268678	551
30214	ATL	-0.0103028	0.00966682	7.47218	10.6785	-0.564268	499
30215	ATL	0.00518042	0.00895446	3.07986	5.64743	-1.3451	522
30220	ATL	-0.0196268	0.0233899	13.5458	22.633	0.485764	82
30223	ATL	-0.00292062	0.00600001	22.1105	30.9657	1.47888	1102
30224	ATL	0.0181376	0.0111823	14.0171	21.7937	0.4419	402
30228	ATL	-0.00192009	0.00792208	11.8571	14.1643	-0.0511108	680
30233	ATL	0.013348	0.0185051	11.8645	24.6823	0.25732	122
30236	ATL	-0.000939326	0.00651132	13.9928	18.2223	0.452138	968
30238	ATL	0.00111756	0.00707395	12.812	14.7803	0.438175	908
30248	ATL	-0.00596065	0.012201	5.90675	15.414	-0.620709	304
30252	ATL	0.0079274	0.00848465	4.4884	9.74385	-1.01201	528
30253	ATL	1.36e-05	0.00619796	10.455	11.4113	-0.328501	1011
30260	ATL	-0.00799246	0.00921864	13.3554	21.0794	0.776553	537
30263	ATL	-0.00377763	0.00692809	15.9305	20.0082	0.303071	1023
30265	ATL	-0.00327642	0.0110835	4.705	8.28577	-1.08511	386
30268	ATL	-0.0224861	0.0157589	11.6699	17.226	0.21306	202
30269	ATL	-0.00206587	0.00880692	4.63711	4.20989	-1.33369	497
30273	ATL	0.00408776	0.011269	12.9363	11.6874	0.175242	351
30274	ATL	0.00709146	0.00696537	18.235	17.8972	1.06915	996
30276	ATL	-0.0117646	0.0155164	6.67538	14.9144	-0.559615	200
30277	ATL	0.00616481	0.0147675	4.42038	7.36333	-1.24601	192
30281	ATL	-0.00556418	0.00522656	9.01172	12.756	-0.287585	1432
30288	ATL	0.0161207	0.0122398	12.009	19.5351	0.649704	265
30290	ATL	0.03673	0.0296033	3.82815	8.645	-1.1219	95
30291	ATL	0.00520873	0.00962169	19.4869	17.1346	1.19829	562
30292	ATL	-0.0504755	0.0334246	14.9293	19.363	0.347022	59
30294	ATL	-0.0113596	0.00631406	7.84379	11.8513	-0.190788	983
30296	ATL	0.00230652	0.00861997	13.3382	14.6719	0.546574	605
30297	ATL	0.0139846	0.0080452	27.8385	34.2499	2.15126	664
30303	ATL	0.0239078	0.0246689	45.7012	24.5995	2.2379	108
30305	ATL	0.0156481	0.02073	8.54292	3.49462	-1.26195	139
30306	ATL	0.0421189	0.0220329	7.22295	3.47032	-1.27659	110
30307	ATL	0.0150577	0.0118654	12.1066	4.92266	-0.810189	295
30308	ATL	-0.00291291	0.0115391	20.9957	9.77011	0.244398	365
30309	ATL	0.00448518	0.0191787	10.6517	4.23417	-0.992012	147
30310	ATL	0.00506204	0.00495057	34.6376	26.6246	2.52479	1959
30311	ATL	0.0112951	0.00517572	29.3015	20.4093	2.22936	1923
30312	ATL	0.00680387	0.00619784	30.8837	18.5179	1.28798	1143
30313	ATL	-0.0131984	0.015859	39.0328	15.3121	2.27983	162
30314	ATL	0.014428	0.00531998	35.8154	25.8449	2.98296	1726
30315	ATL	-0.00308303	0.00375413	40.0269	31.335	3.07974	3269
30316	ATL	0.00219476	0.00483596	21.8488	20.2851	1.12214	1746
30317	ATL	0.0060836	0.00711725	19.387	22.4284	1.0634	742
30318	ATL	-0.00707502	0.00401433	30.8872	20.8765	1.7593	2807
30319	ATL	0.00324919	0.00908138	10.5433	8.8269	-0.840255	559
30324	ATL	0.00723936	0.0171573	12.1371	8.16713	-0.658117	187
30327	ATL	-0.00356064	0.0139076	4.6049	1.812	-1.8139	238
30328	ATL	0.0142365	0.010244	6.72707	3.7518	-1.08829	428
30329	ATL	0.00770961	0.0119098	20.2732	17.2839	0.365523	368
30331	ATL	-0.00461984	0.00434736	18.3788	13.2156	1.02159	2358
30337	ATL	-0.00262504	0.0110936	23.5876	17.7249	1.49767	445
30338	ATL	0.00831131	0.0113667	5.46028	3.07294	-1.46083	342
30339	ATL	0.01383	0.0183303	8.09386	3.29276	-1.13442	152
30340	ATL	0.000150362	0.00824495	20.7308	26.8107	0.870635	645
30341	ATL	-0.00372912	0.00869491	15.5591	21.1527	0.123943	522
30342	ATL	0.00296808	0.0101672	9.50114	11.1883	-0.734688	423
30344	ATL	-0.00543738	0.00608155	20.7675	21.0689	1.40899	1345
30345	ATL	-0.0187864	0.0132078	14.9859	14.0702	-0.297034	267
30349	ATL	0.00310337	0.00495402	15.4756	10.8271	0.708119	2020
30350	ATL	0.0131056	0.0088175	8.67421	5.09601	-0.732486	581
30354	ATL	0.00223866	0.00714355	31.6568	28.3715	2.40945	949
30360	ATL	-0.00505921	0.0138511	18.4996	18.4725	0.264384	274
30506	ATL	-0.0167371	0.0159199	9.29796	14.8373	-0.536405	245
30517	ATL	0.026257	0.029566	9.00669	16.0318	-0.442593	74
30518	ATL	0.00507476	0.00738004	12.3152	17.144	-0.310364	890
30519	ATL	0.00309826	0.00945555	6.16466	11.3394	-0.976753	580
30534	ATL	-0.00227189	0.0122316	12.3799	18.8984	-0.136826	362
30548	ATL	0.0137052	0.0192478	5.17939	13.4839	-1.0832	167
30620	ATL	0.0011207	0.0129866	7.64879	18.4668	-0.541379	297
30655	ATL	0.00805587	0.00607076	18.9388	27.6626	0.875903	1477
30656	ATL	0.0132598	0.0145466	11.8761	22.9066	0.148027	314
30666	ATL	-0.0462147	0.0370923	10.0925	22.7619	0.230207	74
30680	ATL	0.0075186	0.00702486	13.9066	24.267	0.444823	1104
62002	STL	0.0117304	0.0098038	17.4209	13.7993	0.419942	502
62010	STL	0.0287921	0.0235081	8.18932	10.6984	-0.404592	110
62012	STL	-0.0404918	0.0350168	6.25473	11.964	-0.532188	59
62018	STL	0.0138487	0.0284822	28.3355	17.3719	0.91264	61
62025	STL	0.00783879	0.0162606	9.15206	6.27452	-0.801336	214
62034	STL	-0.0279348	0.0267972	8.08643	7.64214	-0.734408	110
62035	STL	0.0277574	0.0289794	10.172	10.84	-0.495844	68
62040	STL	-0.00479797	0.0123965	13.5877	16.5626	0.257656	323
62060	STL	0.00107496	0.0436904	31.0059	29.5625	2.03003	51
62095	STL	0.0355482	0.0237567	13.0547	13.2108	0.105365	109
62201	STL	-0.01091	0.0135911	50.4161	38.2296	3.53455	252
62203	STL	0.0193478	0.0179805	23.0594	23.4765	1.54478	158
62204	STL	0.00133669	0.011541	46.5241	38.8355	3.41453	357
62205	STL	0.0135102	0.0128282	31.0155	25.8047	2.42656	348
62206	STL	0.00222854	0.0100232	31.2802	21.5283	1.69026	426
62207	STL	-0.00971696	0.0145324	41.5442	28.636	2.96665	231
62208	STL	0.0319446	0.0291173	7.49984	10.2933	-0.51457	89
62220	STL	-0.0126595	0.0249418	14.5969	12.624	0.143815	120
62221	STL	0.00545828	0.0227268	7.94086	8.87577	-0.421506	144
62223	STL	-0.0100927	0.0218121	7.52419	8.37997	-0.574082	113
62226	STL	-0.0240947	0.0222204	10.8124	11.0106	-0.117649	150
62232	STL	-0.00101352	0.032939	12.6788	16.2137	0.163811	68
62234	STL	-0.000782051	0.0193802	12.1554	12.3141	-0.104089	196
62236	STL	0.026365	0.0272651	3.34959	9.03586	-0.990542	85
62249	STL	-0.0086322	0.0340486	4.56101	8.77	-0.813411	63
62269	STL	0.0114153	0.0184009	6.75667	6.32008	-0.78696	161
62294	STL	0.0493063	0.0319546	5.07197	8.79123	-0.916144	89
62298	STL	0.00707021	0.0276877	4.52374	11.3157	-0.819522	94
63005	STL	-0.00339417	0.0201938	2.59387	1.59417	-1.88434	158
63010	STL	0.0136362	0.010097	6.42666	13.7654	-0.532626	490
63011	STL	0.00686116	0.0124741	3.98127	4.43342	-1.25903	291
63012	STL	-0.0103862	0.0188346	5.74777	10.7797	-0.71612	157
63016	STL	0.0455544	0.0255794	9.3361	17.1253	-0.221184	113
63017	STL	0.00470096	0.0140484	3.52315	4.57877	-1.37753	295
63019	STL	-0.0381261	0.0354275	9.69131	14.4524	-0.122778	60
63020	STL	-0.00631564	0.0140997	12.4504	22.4001	0.223329	287
63021	STL	-0.00938048	0.0102985	3.82384	4.11613	-1.26484	506
63023	STL	0.0153211	0.0357158	10.967	16.9545	0.0969901	65
63025	STL	0.0243479	0.0220076	3.37106	7.55815	-1.16881	117
63026	STL	-0.00327905	0.00898842	7.23888	10.7172	-0.656753	613
63028	STL	-0.0102027	0.0121186	9.83719	17.2846	-0.0923063	369
63031	STL	0.015965	0.00689499	5.43835	11.0135	-0.487166	1288
63033	STL	0.000905116	0.00572192	7.62384	10.0959	-0.250441	1700
63034	STL	0.00496382	0.00977589	2.51473	6.41831	-0.980601	545
63038	STL	-0.0640866	0.037681	1.13672	2.94492	-1.74144	65
63040	STL	0.0117196	0.0243336	3.11919	2.37195	-1.60487	77
63042	STL	-0.0179398	0.0110274	9.03747	11.1234	-0.0477334	552
63043	STL	0.00852482	0.0140924	6.83051	10.1033	-0.652677	281
63044	STL	0.0282655	0.019817	10.7408	11.3781	-0.188843	178
63049	STL	0.00529852	0.0174904	6.07281	12.4834	-0.723334	202
63050	STL	0.00426503	0.0158723	9.66202	16.6886	-0.208044	182
63051	STL	-0.0232723	0.0145493	8.88278	16.6322	-0.239048	216
63052	STL	0.022071	0.0114267	7.93764	12.5936	-0.584805	406
63069	STL	-0.0308118	0.0179388	9.53838	16.9273	-0.295577	162
63070	STL	0.0187944	0.021878	15.8415	23.6555	0.575341	108
63074	STL	0.00865531	0.0124867	13.5743	17.4282	0.512829	388
63077	STL	0.0089585	0.018797	13.5214	24.3107	0.340606	166
63080	STL	-0.00795799	0.0179166	12.2433	23.5106	0.325849	176
63084	STL	-0.0167154	0.0195311	8.06542	17.0601	-0.222524	143
63088	STL	0.0105417	0.0194396	10.7438	10.2809	-0.651469	128
63089	STL	-0.00431003	0.0272738	12.5758	18.1174	-0.153777	87
63090	STL	0.00511758	0.0173302	5.91602	11.1157	-0.639578	163
63101	STL	0.0115313	0.0236578	20.1642	11.8971	0.775253	103
63103	STL	0.028563	0.020461	28.7573	19.2246	1.2346	128
63104	STL	0.00620087	0.00679777	27.5153	15.6734	0.893185	1176
63105	STL	-0.0257066	0.023414	7.56174	3.08316	-1.01327	134
63106	STL	-0.00763231	0.00574454	51.8884	34.463	4.02434	1593
63107	STL	-0.00430234	0.00549061	38.0256	32.4433	3.0382	1724
63108	STL	0.00749544	0.0091028	27.7182	13.9431	0.860198	650
63109	STL	-0.0185633	0.0138763	8.73206	10.8193	-0.367511	303
63110	STL	-0.0062571	0.00658518	19.8438	19.039	0.82147	1316
63111	STL	0.000497636	0.00706178	25.5744	29.5063	1.55428	1030
63112	STL	0.00327094	0.00506345	33.0238	22.6948	1.88149	2161
63113	STL	-0.000115678	0.00567454	34.1874	29.3644	2.60566	1679
63114	STL	0.00336383	0.00638476	13.925	18.1359	0.469048	1281
63115	STL	-0.00139307	0.0046451	31.0335	28.1034	2.47426	2567
63116	STL	0.00365227	0.00573044	19.6479	22.2301	0.826041	1586
63117	STL	0.00943098	0.0185115	8.3048	5.05853	-0.715415	167
63118	STL	0.0014891	0.0044604	32.3788	28.4778	2.06567	2521
63119	STL	-0.00758083	0.00993917	7.11541	5.89107	-0.813068	484
63120	STL	0.00421449	0.00595151	36.5551	31.861	2.8631	1489
63121	STL	-0.00170108	0.00494869	21.8965	16.9413	1.27392	2220
63122	STL	-0.0126576	0.00975042	4.79732	4.26831	-1.12338	462
63123	STL	-0.0221623	0.00974563	6.12597	13.076	-0.427533	610
63124	STL	0.00169079	0.0334601	4.07533	2.60927	-1.4344	78
63125	STL	-0.0110554	0.0093729	12.2734	20.0181	0.210631	560
63126	STL	0.000448158	0.0195247	3.16689	6.65043	-0.970084	139
63127	STL	0.000506177	0.0240382	6.91296	8.18618	-0.900725	81
63128	STL	-0.0119055	0.014691	2.24718	7.87358	-1.06953	214
63129	STL	-0.00552901	0.0107385	2.75868	7.36647	-1.0202	455
63130	STL	0.00659954	0.00653054	14.8218	10.5349	0.0193769	1289
63131	STL	-0.00749028	0.0257478	3.10721	2.16259	-1.57729	101
63132	STL	3.32e-05	0.0108535	10.4116	8.65402	-0.167405	435
63133	STL	0.0128147	0.0070932	30.5236	26.4838	2.25135	1116
63134	STL	0.00181515	0.00678148	16.6458	20.8292	1.00492	1277
63135	STL	-0.000968634	0.00597246	15.8922	14.9869	0.729844	1460
63136	STL	0.00566712	0.00350805	22.4905	21.2552	1.59788	4359
63137	STL	0.00817565	0.00611555	18.2307	17.7679	0.994329	1373
63138	STL	-0.0116731	0.00604858	19.7311	15.7724	0.953917	1377
63139	STL	0.0080398	0.0146929	10.2516	14.6026	-0.188284	272
63140	STL	0.0671974	0.0377939	36.1059	24.6826	2.93363	72
63141	STL	-0.00503158	0.0174986	4.79042	2.54473	-1.40537	170
63143	STL	-0.00106824	0.0166072	16.2123	12.814	0.399624	253
63144	STL	0.0273184	0.0332911	4.68887	4.86047	-0.947665	54
63146	STL	-0.00895051	0.0136987	7.67357	6.05923	-0.779827	273
63147	STL	0.00591981	0.00721814	27.1261	24.2538	1.86849	1116
63301	STL	0.00314555	0.00935696	9.56835	13.3092	-0.210588	584
63303	STL	-0.00600237	0.0117208	4.62478	7.61301	-0.967277	388
63304	STL	-0.00325336	0.0104287	3.66906	6.88472	-1.20878	442
63343	STL	0.00240442	0.0336778	16.8927	22.1179	0.459283	64
63347	STL	-0.0509691	0.0380284	13.9184	25.3142	0.24753	51
63348	STL	0.0366671	0.0283904	2.1813	9.63253	-1.13854	62
63362	STL	0.020207	0.0217036	10.5332	21.325	0.189624	127
63366	STL	-0.000773383	0.00697964	5.28966	10.7728	-0.741804	1090
63367	STL	-0.0121235	0.0204211	3.79239	4.87739	-1.30609	142
63376	STL	0.00897364	0.00812393	2.55668	7.37243	-1.05155	799
63379	STL	0.022229	0.0136259	9.83838	15.8694	-0.215766	313
63383	STL	-0.0180079	0.0200927	10.1279	17.6526	0.0496146	176
63385	STL	0.0150415	0.0117452	5.27507	10.5206	-0.801694	422
63389	STL	-0.00161536	0.035774	11.7699	20.1298	0.0913362	62
63390	STL	-0.0240231	0.0191625	18.8838	19.4336	0.405475	112
63630	STL	0.0461888	0.0287446	27.4167	41.9564	1.97026	78
63660	STL	0.00920536	0.0356981	19.0548	33.6212	1.25959	62
63664	STL	0.0185356	0.0190411	23.9841	31.952	1.30888	189
65441	STL	-0.00535106	0.0373446	16.8981	27.9663	0.632649	58
75002	DFW	-0.00316061	0.0102387	4.56822	5.32512	-1.04222	404
75006	DFW	0.00241113	0.0137245	13.7685	22.898	0.135378	227
75007	DFW	-0.00551617	0.0135344	6.48122	9.98615	-0.71575	258
75010	DFW	0.000387956	0.0247057	4.41827	4.83537	-0.958401	88
75013	DFW	-0.000689603	0.0199734	3.43112	3.37756	-1.51926	122
75019	DFW	0.0225542	0.0118984	2.81999	4.03605	-1.2712	266
75022	DFW	0.0181323	0.0170496	2.94428	3.43891	-1.71901	125
75023	DFW	0.0117075	0.00991926	6.9885	6.65764	-0.83437	451
75024	DFW	0.0060462	0.0161744	4.10195	1.7422	-1.32069	159
75025	DFW	0.0192086	0.0128032	4.38914	2.69116	-1.30206	263
75028	DFW	-0.0223178	0.0108067	2.72591	1.97048	-1.42784	327
75032	DFW	-0.0252484	0.0306556	5.9873	9.58153	-0.984991	58
75034	DFW	-0.000912724	0.0134359	4.74717	5.83197	-1.24928	245
75035	DFW	-0.0112963	0.0166626	3.88389	2.87695	-1.32898	164
75038	DFW	0.0215974	0.0112485	13.7847	10.2263	-0.0429192	327
75040	DFW	0.00233731	0.00665774	14.9325	27.9666	0.345303	927
75041	DFW	0.0168761	0.0104281	20.5788	35.4566	0.989068	383
75042	DFW	0.00468898	0.00883193	22.3713	35.1515	1.23988	584
75043	DFW	0.014685	0.00729885	10.5178	16.3228	-0.0196267	709
75044	DFW	0.00476608	0.00994714	6.44434	12.6576	-0.483372	425
75048	DFW	0.0164269	0.0190242	4.63548	9.27314	-1.06604	121
75050	DFW	0.00478251	0.00967751	18.5003	23.7862	0.563972	417
75051	DFW	0.00326529	0.00863998	21.4762	33.9018	1.14406	511
75052	DFW	-0.00533912	0.0064958	11.0674	16.7127	-0.195702	852
75054	DFW	0.0316179	0.0304595	4.75424	3.4083	-1.54537	56
75056	DFW	0.0113441	0.0107599	3.6195	6.87727	-1.03167	317
75057	DFW	0.0124271	0.0125491	16.9027	30.8811	0.551444	239
75060	DFW	0.00318764	0.00837049	18.9903	33.2203	0.953835	541
75061	DFW	0.0153638	0.00779304	20.9309	35.4971	1.09257	601
75062	DFW	0.00123947	0.00887776	17.8192	20.6462	0.423375	519
75063	DFW	0.000853248	0.012673	6.07436	4.51261	-0.894607	280
75065	DFW	-0.000390007	0.0189713	5.05361	6.76858	-0.756808	121
75067	DFW	0.010874	0.00662128	9.55228	12.339	-0.293355	848
75068	DFW	0.00430645	0.015581	5.94766	13.1597	-0.681597	179
75069	DFW	-0.0199372	0.00996322	21.3322	20.4232	0.452882	500
75070	DFW	0.00408945	0.0113879	4.88752	2.8325	-1.34525	375
75074	DFW	-0.00463092	0.0088422	13.6907	21.293	0.0725723	520
75075	DFW	0.00839406	0.0121162	8.32354	5.909	-0.843409	302
75077	DFW	0.0186193	0.01145	3.57704	2.72127	-1.31068	294
75080	DFW	0.0059494	0.0137779	15.3187	12.3113	-0.204573	222
75081	DFW	0.0120075	0.0132317	8.00281	8.68185	-0.550715	268
75082	DFW	0.0118865	0.0264944	2.44456	5.46835	-1.39199	80
75087	DFW	0.0088996	0.0275749	4.79756	6.93851	-1.00108	57
75088	DFW	0.00249969	0.0179386	4.58124	10.115	-0.792042	137
75089	DFW	0.0160852	0.0159938	4.25541	9.74135	-0.938461	157
75093	DFW	-0.0081468	0.0106134	4.75713	2.89498	-1.28166	377
75094	DFW	-0.0159816	0.0196583	5.75073	3.71733	-1.36683	109
75098	DFW	-0.00496949	0.00961991	4.4229	8.31007	-0.859905	432
75104	DFW	-0.000832395	0.00691755	8.27039	9.2465	-0.455543	713
75114	DFW	-0.0103547	0.0280829	7.82439	15.6182	-0.476634	80
75115	DFW	-0.00521821	0.00736156	8.36259	7.24926	-0.339095	699
75116	DFW	0.0277851	0.0116434	17.5355	20.061	0.319794	283
75119	DFW	0.00696728	0.0237277	18.1976	26.7674	0.571685	108
75125	DFW	-0.0553603	0.0353845	20.1406	33.9502	0.818984	64
75126	DFW	-0.00987363	0.0156615	4.40865	7.82748	-1.02306	180
75134	DFW	0.013196	0.0110707	16.5319	16.4518	0.703887	285
75137	DFW	0.00274265	0.0116535	10.0035	13.2358	-0.211082	271
75142	DFW	-0.000950953	0.0117797	13.8703	22.5738	0.0667441	334
75143	DFW	0.0105671	0.0212711	16.897	26.0692	0.641594	119
75146	DFW	-0.0150917	0.0121097	8.64224	13.0031	-0.0839526	279
75149	DFW	0.0217211	0.00783532	12.7623	22.9645	0.297416	673
75150	DFW	0.00773515	0.00779827	11.8468	17.4077	0.216347	671
75152	DFW	-0.045071	0.030658	11.542	22.1881	-0.217466	72
75154	DFW	-0.000666212	0.00776973	8.66789	14.1964	-0.40862	500
75158	DFW	-0.0198874	0.0297241	10.2952	17.5247	-0.347134	65
75159	DFW	0.0152277	0.0136719	11.4331	23.1526	0.196862	230
75160	DFW	0.00487479	0.0184901	18.2762	24.1723	0.596126	138
75165	DFW	0.00454001	0.00663007	13.2427	15.0987	-0.0859192	895
75167	DFW	-0.0561197	0.0290246	5.0009	11.6071	-0.796871	81
75180	DFW	-0.000704184	0.0106597	27.2156	34.5473	1.31741	341
75181	DFW	-0.0066475	0.0122859	11.8149	15.2207	-0.346303	280
75189	DFW	0.0277273	0.034792	7.91208	13.8124	-0.581612	58
75201	DFW	0.023097	0.034321	13.8561	5.41814	-0.84173	54
75203	DFW	-0.00832348	0.0112979	36.4937	53.3323	2.35182	297
75204	DFW	-0.000609695	0.0127574	21.4293	19.7897	0.14071	235
75205	DFW	-0.00972337	0.0109398	8.96064	2.23867	-1.0695	377
75206	DFW	-0.0341585	0.0166615	17.2807	14.0731	-0.14562	175
75208	DFW	0.00469947	0.011052	26.2389	42.9244	1.27862	315
75209	DFW	0.00925841	0.0190589	13.4374	11.6119	-0.400206	122
75210	DFW	-0.0295484	0.0143398	45.8398	41.8312	3.04086	209
75211	DFW	-0.00292951	0.00672093	24.9574	51.5071	1.76196	846
75212	DFW	0.00628083	0.0067186	35.3533	56.591	2.76408	709
75214	DFW	-0.017693	0.0144781	14.2475	11.0772	-0.43551	206
75215	DFW	-0.0023726	0.00791778	40.1823	30.4942	2.26317	553
75216	DFW	-0.00561889	0.00516765	37.6847	36.8916	2.32105	1241
75217	DFW	0.00803315	0.00556193	30.3898	48.4597	2.05498	1196
75218	DFW	0.019072	0.0235629	9.00629	9.25471	-0.536859	106
75219	DFW	-0.0198491	0.0185404	19.0761	17.0279	-0.0727134	140
75220	DFW	0.00550433	0.0114877	26.0495	49.4368	1.82866	302
75223	DFW	-0.0197191	0.0178437	28.1413	47.6464	1.53773	138
75224	DFW	-0.0120908	0.00840731	31.3175	44.4268	1.86092	491
75225	DFW	0.0306695	0.0266188	2.90762	1.28029	-1.6111	75
75227	DFW	-0.0106661	0.00733135	23.1035	37.306	1.40027	756
75228	DFW	0.00139537	0.00689769	25.2185	32.3391	1.2992	833
75229	DFW	-0.0202771	0.0144722	13.2727	23.9369	-0.00716581	187
75230	DFW	-0.0263833	0.0170249	10.5683	8.67405	-0.710143	157
75231	DFW	0.0107678	0.0068728	27.7052	26.7228	1.14926	899
75232	DFW	0.00289507	0.00714869	20.3989	18.3544	0.873217	704
75233	DFW	0.0104799	0.0139964	21.5246	33.0151	1.20388	189
75234	DFW	0.00230582	0.0170434	12.1659	25.268	0.106589	153
75235	DFW	0.00527752	0.014623	29.1328	36.4623	1.35969	205
75236	DFW	0.00336946	0.0113755	24.6968	27.491	1.37438	291
75237	DFW	-0.00991293	0.0072923	30.376	16.4764	1.62067	584
75238	DFW	-0.0038165	0.0107966	14.9885	13.6055	-0.00670546	335
75240	DFW	-0.00730576	0.00934521	28.2976	30.8807	1.22374	493
75241	DFW	0.0165661	0.00615514	30.391	21.37	1.60212	855
75243	DFW	0.00606341	0.0061231	23.2102	16.5662	0.675061	1131
75244	DFW	0.020581	0.0219073	11.014	12.1593	-0.466817	92
75248	DFW	-0.0179219	0.0138079	7.52623	5.14171	-0.724407	236
75249	DFW	0.0112734	0.0115299	12.0302	13.917	-0.135509	241
75252	DFW	0.00699923	0.0184311	14.4522	5.21544	-0.427472	131
75253	DFW	-1.8336e-05	0.0147235	26.3645	43.1951	1.64559	223
75287	DFW	0.0107815	0.0115878	10.5124	6.81606	-0.415883	368
75407	DFW	0.0243048	0.0184189	9.96463	20.3947	-0.106938	156
75409	DFW	0.00626433	0.0296494	12.3892	19.0443	-0.11348	88
75442	DFW	-0.0447104	0.0366801	12.0462	14.9581	-0.0931733	60
76001	DFW	0.00325024	0.00963463	8.34038	11.1976	-0.568192	376
76002	DFW	0.00341174	0.00953512	8.68685	10.6447	-0.549228	357
76006	DFW	-0.0141883	0.0173367	12.7777	7.36567	-0.334098	147
76008	DFW	-0.0321131	0.0258984	4.49032	4.88999	-1.14841	82
76009	DFW	-0.00653324	0.0162246	12.1658	23.3429	0.206405	155
76010	DFW	0.00136195	0.00793313	29.7775	39.1463	1.77714	609
76011	DFW	-0.00122891	0.012683	27.933	29.6901	1.33619	240
76012	DFW	0.000231253	0.0153754	11.3517	11.4322	-0.248295	144
76013	DFW	0.00312976	0.0130676	19.4788	9.53005	0.134357	219
76014	DFW	0.00128581	0.00792133	21.8492	24.9759	0.884693	592
76015	DFW	0.00877167	0.0129157	12.2284	12.3427	0.081395	219
76016	DFW	0.00342495	0.0125602	5.33185	5.89858	-0.958937	206
76017	DFW	0.000867755	0.00880255	8.15171	7.07145	-0.588444	429
76018	DFW	-0.00703845	0.0103492	7.90734	12.5693	-0.311534	340
76020	DFW	0.000564908	0.012679	14.4028	14.8851	0.0165724	232
76021	DFW	0.00585916	0.0114178	6.46889	5.43186	-0.749596	297
76022	DFW	-0.0326422	0.0172805	8.31232	7.63403	-0.589831	138
76028	DFW	-0.000677468	0.00963651	5.31395	9.32085	-0.837482	346
76031	DFW	0.0288791	0.0132962	14.5973	24.4958	0.228095	221
76033	DFW	-0.0120792	0.0120271	13.2173	19.7479	0.155465	286
76034	DFW	-0.0135198	0.0166755	2.21462	1.72511	-1.72514	115
76036	DFW	0.0373356	0.0137357	10.9883	11.1922	-0.279511	210
76039	DFW	-0.000362702	0.0116181	6.89707	8.34168	-0.601602	343
76040	DFW	0.00908445	0.010217	13.1962	13.2544	0.0646546	405
76050	DFW	0.0891943	0.0368763	6.75961	13.4679	-0.448506	55
76051	DFW	0.00944024	0.0099663	7.71333	7.25088	-0.806351	347
76052	DFW	-0.00258747	0.019161	2.82372	11.3485	-1.0784	108
76053	DFW	0.0166499	0.00911537	15.5779	14.9017	0.261761	444
76054	DFW	-0.00658495	0.0214587	2.84039	3.20933	-1.30217	70
76058	DFW	0.00368395	0.0145558	11.5937	25.2865	0.0459538	173
76060	DFW	-0.0263877	0.0213753	8.67858	15.5633	-0.239199	97
76063	DFW	0.000536004	0.00673105	7.91344	10.6416	-0.806554	765
76065	DFW	0.0018362	0.0090566	5.2815	9.01288	-0.796786	407
76082	DFW	0.0143889	0.0162135	12.0682	19.1103	-0.0209617	135
76084	DFW	0.0103281	0.0169667	14.2018	22.6082	0.230778	124
76086	DFW	-0.0153723	0.0213351	17.2225	14.8611	0.257881	120
76087	DFW	-0.0330795	0.0281835	6.63411	9.13277	-0.83706	82
76092	DFW	-0.0209091	0.01653	2.74307	1.68972	-1.75436	110
76102	DFW	-0.0156421	0.0177233	45.9054	21.6757	1.31589	120
76103	DFW	-0.00257244	0.0115781	22.729	33.1082	1.13449	255
76104	DFW	-0.00552868	0.00728646	45.772	38.5316	2.63678	613
76105	DFW	0.00340562	0.00685029	33.9306	50.8057	2.47635	690
76106	DFW	0.00657456	0.00732725	32.6241	57.1497	2.37138	580
76107	DFW	-0.00125271	0.00995118	18.5504	17.026	0.08229	344
76108	DFW	-0.0130429	0.00793773	10.8111	14.8154	-0.144129	526
76109	DFW	0.0105228	0.0162865	16.4375	3.40147	-0.57778	134
76110	DFW	0.0119334	0.00855221	30.449	41.3335	1.44107	473
76111	DFW	0.0144035	0.012331	17.7484	44.4536	1.19261	222
76112	DFW	0.00981165	0.00577677	20.9676	20.953	0.823262	980
76114	DFW	0.00702495	0.0102726	20.5239	28.9587	0.904317	360
76115	DFW	0.011498	0.00977924	42.8737	51.6144	2.5298	369
76116	DFW	0.00419931	0.00821301	19.5952	16.0798	0.443979	550
76117	DFW	0.00945304	0.00843059	18.5048	30.7395	0.796401	454
76118	DFW	0.0108192	0.0128238	8.58064	13.7738	-0.278944	213
76119	DFW	0.00163968	0.00542777	31.5303	33.8294	1.82078	1208
76120	DFW	0.021646	0.013304	13.8819	12.2203	0.246067	219
76123	DFW	0.018444	0.00876011	7.28583	7.00359	-0.72378	445
76126	DFW	-0.0028718	0.0185162	5.47361	6.17098	-0.850137	138
76131	DFW	-0.00237966	0.0104741	7.27229	9.88908	-0.728104	302
76132	DFW	-0.0135489	0.0135362	10.8638	5.39885	-0.474119	231
76133	DFW	0.00210338	0.00639667	13.7297	13.6943	0.132565	839
76134	DFW	0.0113906	0.00954609	15.077	16.9625	0.26847	388
76135	DFW	-0.000418608	0.0111194	18.6384	16.3822	0.180813	243
76137	DFW	-0.00244685	0.00756011	6.64539	9.85725	-0.828799	604
76140	DFW	-0.00437873	0.00870259	17.7842	19.4418	0.437264	479
76148	DFW	-0.00482345	0.00958788	6.57917	13.1139	-0.481378	342
76179	DFW	-0.00599447	0.00825484	5.19552	9.87069	-0.70514	484
76180	DFW	-0.00458089	0.00726552	9.37181	9.76941	-0.379191	671
76201	DFW	-0.0277237	0.0132686	38.2207	14.6945	1.14792	245
76205	DFW	-0.0194597	0.0200218	21.0254	19.3272	0.476596	116
76207	DFW	0.0133796	0.0315799	11.9295	9.06231	-0.452043	60
76208	DFW	-0.0305878	0.0170095	14.9338	11.1126	-0.326362	183
76227	DFW	0.0147612	0.020449	4.12579	6.87959	-0.99114	132
76247	DFW	0.0052943	0.0241799	5.57143	12.5124	-0.572142	82
76248	DFW	-0.0132366	0.00802879	3.15384	3.62923	-1.37126	559
76262	DFW	0.010445	0.0153106	2.06153	3.34262	-1.26904	152
76651	DFW	0.0652851	0.032557	11.7199	17.9733	-0.0885622	52
