# Supplementary material for: Ozone and childhood respiratory disease in three US cities: evaluation of effect measure modification by neighborhood socioeconomic status using a Bayesian hierarchical approach
Source: Environ Health. 2017 Apr 5;16:36. doi: 10.1186/s12940-017-0244-2 (PMC5382444; doi:10.1186/s12940-017-0244-2)
Supplement: Additional file 3: — A simulated dataset that includes variables (log odds ratios, standard errors, and area-level indicators of poverty) for use in the R code in Additional file 2. The variables and the data in this example dataset are simulated, but are representative (similar in magnitude and structure) to outputs from the ZIP Code Tabluation Area (ZCTA)-specific case-crossover models described in Stage 1 models in O'Lenick et al., 2017. (TXT 5.69 kb) [file 12940_2017_244_MOESM3_ESM.txt]

# Example R code for Stage 2 models described by O'Lenick et al. 
# in "Ozone and childhood respiratory disease in three US cities: 
# evaluation of effect measure modification by neighborhood socioeconomic status 
# using a Bayesian hierarchical approach"  
# (Environmental Health, 2017, DOI: 10.1186/s12940-017-0244-2)

#Requires example dataset, ENHE-D-16-00179-R1_Additional_Files_Example.Data.csv

library(stats)
library(tlnise) # TLNISE v.2.0 Requires R >=3.0.0
options()
options(digits=6, scipen=6)


#call dataset with ZCTA-specific parameters from simulated Stage 1 analyses
data <- read.csv("~/Desktop/ENHE-D-16-00179-R1_Additional_Files_Example.Data.csv")

###################
#### Estimating overall associations between ozone and respiratory disease for each city  ####
###################

### extract parameter estimates for meta-regression (assocations between ozone and respiratory disease)
logOR = data$logOR
stderr = data$SE

### make indicator variable for city

city1= as.numeric (data$city=="ATL")
city2= as.numeric (data$city=="DFW")
city3= as.numeric (data$city=="STL")
X = cbind(city1, city2, city3) # in overall models, there is an indicator for each city. There is not an intercept. 

library(tlnise)

### fit model to estimate overall associations between ozone and respiratory disease for each city
overall_fit=tlnise (logOR, stderr^2, X, intercept=F, prnt = F) # no intercept model
overall_fit$gamma #prints betas and standard errors

###################
#### Examining continous ZCTA-level SES as an effect modifier of ozone-related respiratory disease
###################

#### Create the design matrix with an intercept, 
#       an indicator variable for 2 of the 3 cities, and continuous ZCTA-level % below poverty.

#   The intercept will represent a ZCTA in Atlanta with 0% poverty
poverty=data$pov_percent    
Xses=cbind (1, city2, city3, poverty, poverty^2, poverty^3) #design matrix

### fit model to examine non-linear (cubic) ZCTA-level % below poverty as an effect modifier of associations between ozone and respiratory disease for each city
effect.mod_fit=tlnise (logOR, stderr^2, Xses, intercept=T, prnt = F) # model fit with an intercept (intercept=T)

### extracting parameter estimates and estimating lower and upper PIs (posterior intervals) 
### est/se z-score for contribution of each variable to the model
effect.mod_fit$gamma #effect estimates and standard errors
effect.mod_fit$Dgamma # covariance matrix

covar.matrix<-effect.mod_fit$Dgamma #extract covariance matrix
var<-Xses%*%covar.matrix%*%t(Xses) #estimate variance for each zcta log OR
diagonal.var<-diag(var) #extract diagonals
std.err=sqrt(diagonal.var) #standard error for each ZCTA log OR

effect.est<-effect.mod_fit$gamma[,1] #extract log ORs
odds.ratio=exp((Xses%*%effect.est)*25) # estimate Odds Ratio: exponentiate and scale to 25 ppb
odds.ratio.lowerCI=exp(((Xses%*%effect.est)*25) - (1.96*(std.err*25))) #estimate 95% lower CI with standard error:exponentiate and scale to 25 ppb
odds.ratio.upperCI=exp(((Xses%*%effect.est)*25) + (1.96*(std.err*25)))#estimate 95% upper CI with standard error:exponentiate and scale to 25 ppb

#Merge output into a new dataset that includes estimated ORs and 95% CIs for each ZCTA
data.merge<-(cbind(data$ZCTA,data$city,data$pov_percent,odds.ratio,odds.ratio.lowerCI,odds.ratio.upperCI))
colnames(data.merge)<-c("ZCTA","city", "per_pov" ,"OR","LowerCI","UpperCI")
data.results=as.data.frame(data.merge)
#order by %poverty (not by ZCTA)
data.results<-data.results[with(data.results,order(per_pov)),]
View(data.results)

##########################
#### EXAMPLE PLOTS - Atlanta
###########################

# Example R code for results plots similar to those presented in Figure 3a in
# "Ozone and childhood respiratory disease in three US cities: 
# evaluation of effect measure modification by neighborhood socioeconomic status 
# using a Bayesian hierarchical approach"  
# (O'Lenick, et al. Environmental Health, 2017, DOI: 10.1186/s12940-017-0244-2)
# plots may need adjusting depending on plot margins

atlanta<- subset(data.results, city==1) 
View(atlanta)

par(mar=c(4,4.1,3,2.4))
par(bty="n")

#plot estimated mean OR (from analysis above) for each ZCTA by ZCTA-level poverty
plot(atlanta$OR~atlanta$per_pov,type="l",
     yaxt="n",lab=c(6,5,7), 
     xlab= "",
     ylab="",
     lty="dashed",
     ylim=c(.7,1.3),
     xlim=c(0,52),
     cex.lab=1,las=1,cex.axis=1,main="",cex.main=1)

# add polygon and overlplot the lines

# gray polygons represent 95% PI
polygon(c(atlanta$per_pov,rev(atlanta$per_pov)),c(atlanta$LowerCI,rev(atlanta$UpperCI)),col="gray",border=NA)
# Black line represents mean OR for each ZCTA
lines(atlanta$per_pov,atlanta$OR,lty="solid",col="black",lwd=1.5)
# add line to show where OR = 1.0
abline(h=1, lwd=1)
#Adjust y-axis
axis(2,at=c(0.9,1,1.1,1.2,1.3),las=2, cex.axis=1, font=2)

#extract 2.5 and 97.5 percentile of ZCTA-level % below poverty
atl_qts <- quantile(atlanta$per_pov,probs=c(.025,.975))
atl_qts #3.73, 35.6
abline(v=atl_qts[1],lty=2)
abline(v=atl_qts[2],lty=2)

#labeling the y-axis
mtext("OR per 25 ppb ozone", side=2, line=2.7, las=0, cex=1,adj=0, font=2)
#labeling the x-axis
mtext("% Below Poverty", side=1, line=3, las=0, cex=1.2, font=2)

#overlay new plot
par(new=T)
par(mar=c(4,4.1,8,2.4))
par(bty="n")

# adding histrogram below graph
hist <- hist(atlanta$per_pov,breaks=seq(0,52,by=2),ann=F,col=grey(0.95),axes=F,plot=T)
# add axis with frequency-count for histogram
axis(4,at=c(0,5,10,15,20),pos=53,las =2, cex.axis=0.7)

#adding verticle dotted lines to indicate the 2.5 and 97.5 percentiles of ZCTA % below poverty
abline(v=atl_qts[1],lty=2)
abline(v=atl_qts[2],lty=2)


##END
